# Supplementary material for: Network-Based, Cross-Sectional Analysis of Drug-Related Problems Reveals a Strong Association of Possible Inappropriate Medication and Clinical Outcomes in Romanian Elderly Nursing Home Residents
Source: Med Sci (Basel). 2026 Jun 29;14(3):359. doi: 10.3390/medsci14030359 (PMC13413638; doi:10.3390/medsci14030359)
Supplement: Supplementary file 1 [file medsci-14-00359-s001.zip]

Archive with 1 entries (1 files):
- medsci-4340815-supplementary.pdf
